# Supplementary material for: Dynamic knee valgus alignment influences impact attenuation in the lower extremity during the deceleration phase of a single-leg landing
Source: PLoS One. 2017 Jun 20;12(6):e0179810. doi: 10.1371/journal.pone.0179810 (PMC5478135; doi:10.1371/journal.pone.0179810)
Supplement: S1 File — (XLSX) [file pone.0179810.s001.xlsx]

## Sheet: Sheet1
	Sub1												Sub2												Sub3												Sub4												Sub5
Time	CentreOfMass	RHipAngles	RKneeAngles	RAnkleAngles	vGRF	RAnkleMoment	RKneeMoment	RHipMoment	vGRFimpulse	RtHipImpulse	RtKneeImpulse	RtAnkleImpulse	CentreOfMass	RHipAngles	RKneeAngles	RAnkleAngles	vGRF	RAnkleMoment	RKneeMoment	RHipMoment	vGRFimpulse	RtHipImpulse	RtKneeImpulse	RtAnkleImpulse	CentreOfMass	RHipAngles	RKneeAngles	RAnkleAngles	vGRF	RAnkleMoment	RKneeMoment	RHipMoment	vGRFimpulse	RtHipImpulse	RtKneeImpulse	RtAnkleImpulse	CentreOfMass	RHipAngles	RKneeAngles	RAnkleAngles	vGRF	RAnkleMoment	RKneeMoment	RHipMoment	vGRFimpulse	RtHipImpulse	RtKneeImpulse	RtAnkleImpulse	CentreOfMass
(ms)	(mm)	(deg)	(deg)	(deg)	(N)	(Nmm)	(Nmm)	(Nmm)	(Ns/kg)	(Nms/kgm)	(Nms/kgm)	(Nms/kgm)	(mm)	(deg)	(deg)	(deg)	(N)	(Nmm)	(Nmm)	(Nmm)	(Ns/kg)	(Nms/kgm)	(Nms/kgm)	(Nms/kgm)	(mm)	(deg)	(deg)	(deg)	(N)	(Nmm)	(Nmm)	(Nmm)	(Ns/kg)	(Nms/kgm)	(Nms/kgm)	(Nms/kgm)	(mm)	(deg)	(deg)	(deg)	(N)	(Nmm)	(Nmm)	(Nmm)	(Ns/kg)	(Nms/kgm)	(Nms/kgm)	(Nms/kgm)	(mm)
4.1666	232.026	22.8876	17.2915	-34.8252	14.9888	-55.9918	33.5261	-325.861	0.000308537	-0.000174545	0.000408131	-0.00227993	301.626	5.02579	-0.575888	-30.0521	21.1937	-9.85395	-56.5727	-152.564	0.000404742	0.000210791	-0.000279626	-0.00120829	329.676	39.5628	14.2539	-16.1776	36.3774	32.5673	-164.154	-184.875	0.000445703	0.000302678	-0.000649151	-0.000934627	267.591	17.9626	6.50983	-16.3463	13.2295	-14.9197	-176.423	-59.9864	0.000258886	0.000111419	-0.0006615	-0.000811122	435.841
8.3332	232.982	23.0303	18.3801	-32.5432	53.2948	-4.26972	107.381	-461.283	0.000728349	0.000226142	0.000890542	-0.00311549	302.706	5.21086	0.603496	-28.5146	70.2871	86.0835	-44.5501	-284.397	0.000950483	0.000916587	-0.00027357	-0.00192739	330.261	39.7988	15.2153	-14.8419	85.3486	106.309	-133.694	-243.956	0.000863238	0.000689715	-0.000530994	-0.00113503	267.491	18.4005	7.58593	-14.6598	51.3797	59.4102	-87.7183	-263.899	0.000647367	0.000599915	-0.000186818	-0.00189618	436.253
12.4998	233.982	23.2154	19.5472	-30.0556	107.899	82.345	200.078	-614.338	0.00128726	0.000841233	0.00145778	-0.00399737	303.774	5.43096	1.85611	-26.8122	144.543	245.387	-54.3827	-412.616	0.00171943	0.00199601	-0.000415411	-0.0025423	330.835	40.0677	16.267	-13.3606	150.411	210.15	-109.94	-276.823	0.0013943	0.00120812	-0.00045181	-0.00119012	267.391	18.898	8.77911	-12.7825	110.181	180.14	13.1207	-493.257	0.00120412	0.00133103	0.00031358	-0.00301904	436.653
16.6664	234.8	23.4431	20.7874	-27.3837	176.989	208.09	303.218	-765.752	0.00194778	0.00167232	0.00202732	-0.00475949	304.829	5.68805	3.17635	-24.9524	244.086	476.44	-95.8447	-506.771	0.00268415	0.0034566	-0.000758849	-0.00285142	331.399	40.3707	17.4042	-11.7367	230.386	344.167	-97.3618	-269.235	0.00202386	0.00184964	-0.00042926	-0.00104152	267.292	19.4573	10.0837	-10.7281	190.325	351.35	112.094	-712.265	0.00191306	0.00229316	0.000735479	-0.00392192	437.04
20.833	235.712	23.713	22.0939	-24.5549	254.08	369.276	396.712	-877.459	0.00263597	0.00267138	0.0024578	-0.00515319	305.87	5.98363	4.55826	-22.9461	362.592	773.592	-178.582	-524.404	0.00376056	0.00521986	-0.00134566	-0.00262265	331.953	40.7083	18.6212	-9.9758	322.351	504.495	-99.5935	-208.643	0.00272624	0.002589	-0.000474486	-0.000645043	267.194	20.0796	11.4922	-8.51364	287.111	564.321	181.588	-853.784	0.00273049	0.00342126	0.000912639	-0.0042047	437.411
24.9996	236.622	24.0242	23.4596	-21.6021	329.295	553.017	451.84	-901.675	0.00328085	0.00375805	0.00261325	-0.00494832	306.894	6.31865	5.99557	-20.8071	487.38	1114.1	-308.055	-424.041	0.00483237	0.00713193	-0.00216815	-0.00171209	332.498	41.0811	19.9113	-8.08548	422.213	683.403	-118.113	-87.3194	0.00347088	0.0033864	-0.000586532	1.48716e-05	267.099	20.765	12.9955	-6.15906	394.328	801.807	182.835	-825.179	0.00362957	0.00462754	0.000697477	-0.00346963	437.768
29.1662	237.526	24.3754	24.8766	-18.5624	396.801	744.446	450.383	-806.73	0.00387143	0.00485901	0.00251045	-0.00415031	307.901	6.69343	7.48177	-18.5524	604.844	1465.07	-476.025	-195.111	0.00580797	0.00901574	-0.00308866	-0.000269035	333.034	41.4891	21.2673	-6.07562	525.721	870.364	-151.003	94.1429	0.00422987	0.00419394	-0.000748741	0.000915121	267.007	21.5125	14.5828	-3.68668	511.492	1046	95.6722	-560.264	0.00462777	0.00581849	0.000117986	-0.00159742	438.109
33.3328	238.423	24.7647	26.3365	-15.4751	459.999	933.123	416.347	-626.161	0.00445769	0.00592528	0.00234862	-0.00303079	308.891	7.10765	9.0101	-16.2017	707.888	1795.35	-640.947	97.8185	0.00665092	0.0107231	-0.00383411	0.00124181	333.563	41.9318	22.681	-3.95816	629.501	1053.92	-192.538	325.738	0.00498392	0.00496414	-0.000930221	0.00199775	266.919	22.3199	16.2415	-1.12061	643.445	1277.36	-48.5597	-77.5951	0.0057741	0.0069088	-0.000576492	0.00115061	438.437
37.4994	239.311	25.1894	27.8305	-12.3802	526.548	1112.58	394.512	-420.217	0.00511104	0.00693055	0.00233948	-0.00182844	309.861	7.56028	10.5737	-13.7767	795.369	2082.52	-745.604	351.265	0.00736237	0.0121646	-0.00415326	0.00233977	334.087	42.4087	24.1438	-1.74686	731.66	1223.75	-234.271	590.879	0.0057245	0.00565786	-0.00109268	0.00318712	266.835	23.1836	17.9579	1.51374	797.576	1481.37	-181.637	537.043	0.00711733	0.00785412	-0.00106374	0.00434153	438.753
41.666	240.191	25.6466	29.3499	-9.31621	604.593	1280.19	413.192	-211.05	0.00590307	0.00786671	0.00258428	-0.000538031	310.812	8.04957	12.1654	-11.3013	868.691	2316.65	-756.364	494.88	0.00796023	0.0133181	-0.00396931	0.00283069	334.605	42.9187	25.6469	0.542875	831.76	1372.22	-267.079	871.451	0.00645167	0.00624963	-0.00119907	0.00440977	266.757	24.0987	19.7169	4.19019	978.67	1654.84	-243.123	1196.56	0.00865924	0.00866292	-0.00111238	0.00758194	439.058
45.8326	241.063	26.1327	30.8858	-6.31893	701.837	1435.79	479.03	25.2947	0.00689872	0.00873561	0.00308477	0.00105383	311.745	8.57313	13.778	-8.80022	930.499	2499.64	-679.081	528.799	0.00847518	0.014218	-0.00338661	0.00285296	335.12	43.4605	27.1812	2.89441	930.257	1495.27	-283.087	1151.86	0.00716891	0.00672959	-0.00121961	0.00560651	266.685	25.0591	21.5029	6.88226	1182.38	1804.32	-201.059	1830.96	0.0103027	0.00937912	-0.00061929	0.0104714	439.356
49.9992	241.927	26.6437	32.4294	-3.41991	824.945	1580.18	585.984	338.539	0.00814577	0.00954245	0.00380736	0.00321566	312.658	9.12796	15.4042	-6.29859	985.081	2642.08	-545.639	502.934	0.00895352	0.0149365	-0.00259164	0.00271719	335.634	44.0324	28.7378	5.28998	1027.65	1592.43	-276.499	1420.54	0.00787673	0.00710214	-0.00113364	0.00672909	266.62	26.0575	23.3003	9.56377	1388.82	1940.82	-46.227	2350.33	0.0118266	0.0100559	0.000431306	0.0124337	439.649
54.1658	242.782	27.1749	33.9722	-0.645801	977.825	1714.34	728.505	771.664	0.00965177	0.010293	0.00474106	0.00607922	313.554	9.71055	17.0365	-3.82125	1038.61	2759.48	-391.591	479.699	0.00945285	0.0155619	-0.00175238	0.00273538	336.147	44.6325	30.3079	7.71128	1123.57	1666.21	-243.644	1666.93	0.0085669	0.0073825	-0.0009291	0.00772678	266.562	27.0855	25.0936	12.2093	1562.71	2074.57	218.45	2614.55	0.0129582	0.0107124	0.00199511	0.0128061	439.939
58.3324	243.629	27.7215	35.5059	1.98204	1158.24	1839.29	908.341	1327.18	0.0113478	0.010996	0.00590804	0.00947934	314.433	10.3169	18.6678	-1.39195	1097.94	2868.27	-242.132	509.511	0.0100253	0.0161757	-0.000972106	0.00312362	336.661	45.2589	31.8833	10.1397	1216.14	1721.07	-182.651	1878.31	0.00921938	0.00759202	-0.00060182	0.0085352	266.512	28.134	26.8686	14.795	1671.22	2202.96	578.209	2499.01	0.0135182	0.0113046	0.00391207	0.0113299	440.231
62.499	244.467	28.2778	37.0224	4.44754	1353.19	1957.09	1131.41	1945.55	0.0130529	0.0116765	0.00732751	0.0128484	315.295	10.9426	20.2907	0.967279	1168	2981.43	-109.417	620.101	0.0106929	0.0168284	-0.000293713	0.00398009	337.177	45.9091	33.4563	12.5567	1301.77	1762.34	-93.4796	2037.86	0.00980344	0.00775318	-0.000157188	0.00907812	266.471	29.1932	28.6127	17.2987	1702.48	2311.06	983.903	2025.09	0.0135034	0.0117768	0.00586523	0.00847949	440.526
66.6656	245.298	28.8383	38.5141	6.73961	1535.61	2074.22	1398.41	2490.35	0.0144941	0.0123889	0.00900018	0.0152235	316.143	11.5831	21.8982	3.23669	1248.84	3104.33	3.19957	819.241	0.0114242	0.0175216	0.000282999	0.00526316	337.698	46.5808	35.0199	14.9443	1375.65	1795.02	21.358	2127.41	0.0102839	0.00788508	0.000385841	0.00928727	266.437	30.253	30.3152	19.701	1667.53	2391.5	1358.12	1360.82	0.0130612	0.0121323	0.00748217	0.00522181	440.829
70.8322	246.12	29.3967	39.9735	8.85171	1672.13	2203.03	1708.9	2765.55	0.0154394	0.013166	0.0109388	0.0156419	316.978	12.2336	23.4836	5.39922	1333.28	3232.1	99.143	1084.11	0.0121236	0.0182029	0.000794144	0.00674978	338.222	47.2715	36.5681	17.2853	1432.99	1822.86	155.676	2133.82	0.010631	0.00800045	0.000991476	0.0091332	266.411	31.3033	31.9678	21.9852	1592.11	2453.01	1629.56	724.28	0.0124077	0.0124291	0.00847609	0.00255895	441.141
74.9988	246.933	29.9469	41.3936	10.7812	1744.83	2342.51	2067.7	2634.8	0.0158222	0.0139691	0.0130524	0.0138828	317.801	12.8893	25.0407	7.44085	1406.93	3350.73	188.048	1356.85	0.0126593	0.0187901	0.00131229	0.0080392	338.753	47.9785	38.0955	19.5637	1470.45	1847.95	299.239	2056.72	0.0108294	0.0081052	0.00160822	0.00865014	266.393	32.3344	33.5652	24.1379	1504.43	2510.02	1755	297.527	0.0117428	0.0127289	0.00874008	0.00115168	441.468
79.1654	247.738	30.4825	42.7677	12.5287	1756.85	2480.31	2438.63	2158.22	0.0157262	0.0147407	0.015051	0.0106571	318.614	13.5454	26.5635	9.35067	1454.37	3444.45	286.524	1550.41	0.0129348	0.019217	0.00191749	0.00872336	339.289	48.6992	39.598	21.7646	1487.18	1870.92	438.654	1912.18	0.0108825	0.00820048	0.00217571	0.00793734	266.381	33.3371	35.1044	26.1492	1426.18	2572.7	1734.97	162.347	0.011196	0.0130625	0.00838143	0.00112119	441.796
83.332	248.532	30.9972	44.0895	14.0977	1723.58	2608.9	2757.73	1521.13	0.0153121	0.0154478	0.0166107	0.00705773	319.418	14.1971	28.0467	11.1209	1469.2	3505.1	406.908	1604.27	0.0129304	0.0194599	0.00262439	0.00864415	339.833	49.4308	41.0722	23.8751	1484.93	1891.67	559.615	1729.67	0.01081	0.00828573	0.00263711	0.00713511	266.374	34.3032	36.5855	28.0124	1367.95	2643.24	1611.79	285.353	0.0108082	0.0134239	0.00765581	0.0021206	442.135
87.4986	249.315	31.485	45.3534	15.4937	1665.2	2724.46	2977.1	915.549	0.0147509	0.0160741	0.0175382	0.00402975	320.213	14.8401	29.4855	12.7469	1453.35	3532.28	542.164	1521.76	0.0126815	0.0195294	0.00336339	0.00793094	340.383	50.1707	42.5155	25.8838	1467.39	1910.03	650.356	1544.1	0.0106423	0.0083606	0.00295257	0.00638555	266.373	35.2258	38.0105	29.7241	1329.42	2717.02	1445.23	561.414	0.0105531	0.0137835	0.00684715	0.00359029	442.485
91.6652	250.086	31.9403	46.5541	16.724	1599.38	2825.11	3077.96	475.719	0.0141739	0.0166102	0.017823	0.00208085	321.002	15.47	30.8755	14.2269	1412.95	3530.25	674.159	1346.35	0.0122585	0.0194591	0.00403806	0.00687377	340.941	50.9162	43.9263	27.7813	1439.13	1926.02	704.358	1385.75	0.0104126	0.00842537	0.00310742	0.00579759	266.374	36.0993	39.3836	31.2841	1304.27	2786.8	1288.89	872.213	0.0103765	0.0141073	0.00616818	0.00502403	442.846
95.8318	250.844	32.3579	47.6872	17.7971	1537.51	2909.55	3075.41	242.692	0.0136537	0.0170501	0.0176075	0.00123754	321.785	16.083	32.213	15.5615	1357.75	3506.85	786.149	1139.45	0.0117506	0.0192944	0.0045768	0.00579322	341.505	51.6645	45.3036	29.5599	1404.67	1939.75	721.403	1274.33	0.0101514	0.00848033	0.00311271	0.00543002	266.377	36.9198	40.7105	32.6947	1285.34	2846.33	1174.11	1133.91	0.0102283	0.01437	0.00571244	0.00612918	443.217
99.9984	251.587	32.7335	48.7487	18.7227	1484.25	2976.98	3003.57	184.569	0.0132135	0.0173926	0.0170925	0.0012307	322.563	16.6757	33.4952	16.7539	1298.14	3470.7	868.987	955.587	0.0112389	0.019078	0.00495635	0.00492548	342.076	52.4129	46.6467	31.214	1367.78	1951.24	706.788	1217.1	0.00988234	0.00852508	0.00299896	0.00529123	266.381	37.6846	41.9977	33.9602	1267.29	2891.68	1106.91	1313.5	0.0100759	0.0145577	0.0054676	0.00683921	443.595
104.165	252.314	33.0638	49.7354	19.5107	1440.09	3027.81	2897.6	240.329	0.0128517	0.0176448	0.0164549	0.00173053	323.335	17.245	34.7195	17.8093	1242.1	3428.6	923.407	825.643	0.0107786	0.0188404	0.00519572	0.00437695	342.653	53.1589	47.9558	32.74	1331.19	1960.28	669.213	1210.65	0.00962175	0.00855822	0.00280565	0.0053528	266.384	38.3932	43.252	35.0872	1247.31	2921.29	1076.34	1417.44	0.00990538	0.0146679	0.00537019	0.00722473	443.98
108.332	253.023	33.346	50.6448	20.1719	1404.16	3064.03	2783.45	357.135	0.01256	0.0178211	0.0158168	0.00247164	324.101	17.7884	35.8845	18.7342	1194.1	3384.75	955.551	757.22	0.0103948	0.0185982	0.00532943	0.00415243	343.235	53.8998	49.2311	34.1359	1296.61	1966.45	618.09	1245.35	0.00937887	0.00857771	0.00257132	0.00556929	266.385	39.0462	44.4799	36.0835	1224.74	2935.7	1068.02	1467.44	0.00971661	0.0147068	0.00535685	0.00739383	444.37
112.498	253.712	33.5786	51.4746	20.7168	1375.52	3088.68	2677.29	496.196	0.0123304	0.0179397	0.0152477	0.00328034	324.862	18.304	36.9894	19.5367	1155.35	3341.03	971.763	744.446	0.010088	0.0183575	0.00538271	0.00421157	343.822	54.6333	50.4731	35.4016	1264.86	1969.22	561.698	1309.98	0.0091577	0.00858155	0.00232695	0.00589355	266.383	39.6454	45.6869	36.9579	1200.2	2936.8	1071.01	1484.96	0.00951558	0.0146845	0.0053822	0.00744197	444.761
116.665	254.379	33.7608	52.2232	21.1559	1353.36	3105	2586.97	636.339	0.0121555	0.0180186	0.014777	0.00406019	325.616	18.7904	38.0341	20.2257	1124.75	3297.69	974.819	778.608	0.00984325	0.0181174	0.00536379	0.00450361	344.412	55.3569	51.6824	36.5386	1236.2	1968.21	505.964	1394.13	0.00895872	0.00856842	0.00209295	0.00628537	266.376	40.194	46.8774	37.7203	1174.57	2926.8	1078.14	1486.67	0.00930864	0.0146112	0.00541478	0.0074445	445.149
120.831	255.023	33.8927	52.8891	21.4993	1336.81	3115.89	2514.77	765.437	0.0120269	0.0180719	0.0144043	0.00476767	326.364	19.2467	39.0195	20.8108	1100.04	3254.2	964.92	850.057	0.00963984	0.017875	0.00527363	0.00497199	345.005	56.0684	52.8594	37.5499	1210.52	1963.2	454.333	1489.76	0.00878031	0.00853813	0.00188005	0.00671641	266.363	40.6956	48.0539	38.3811	1148.55	2907.56	1084.01	1485.97	0.00910043	0.0144949	0.00543113	0.00746051	445.533
124.998	255.643	33.9752	53.471	21.7568	1324.91	3123.42	2458.3	880.596	0.0119354	0.0181093	0.0141109	0.00539771	327.103	19.6727	39.9471	21.3019	1078.78	3210.05	942.214	947.993	0.00945884	0.0176288	0.00511927	0.00555148	345.6	56.7657	54.0047	38.4397	1187.48	1954.31	408.281	1591.9	0.00861967	0.00849162	0.00169207	0.00716722	266.344	41.1546	49.2171	38.9509	1122.61	2880.33	1084.67	1493.06	0.00889391	0.0143404	0.00541688	0.00752925	445.889
129.165	256.236	34.0092	53.9677	21.9372	1316.57	3128.8	2413.47	982.96	0.0118716	0.0181356	0.013875	0.00595489	327.833	20.0685	40.8189	21.7088	1059.13	3165.14	909.099	1059.62	0.00928766	0.0173797	0.00492012	0.00616723	346.195	57.4467	55.1186	39.2136	1166.64	1941.86	368.085	1696.6	0.00847341	0.00843047	0.0015291	0.00762336	266.319	41.5754	50.3654	39.4409	1097.01	2845.87	1078.32	1513.42	0.00869088	0.0141512	0.00536781	0.00766791	446.242
133.331	256.802	33.9966	54.3776	22.0483	1310.77	3132.5	2376.85	1072.96	0.0118266	0.0181523	0.0136797	0.00643785	328.553	20.4346	41.6375	22.0413	1040.09	3119.99	870.191	1170.67	0.00912117	0.0171321	0.00470328	0.00675196	346.789	58.1097	56.2012	39.8779	1147.53	1926.25	333.504	1801.19	0.00833791	0.00835643	0.00138989	0.00807309	266.286	41.9622	51.4957	39.8618	1071.94	2804.78	1065.08	1548.42	0.00849249	0.0139309	0.00528713	0.00787685	446.582
137.498	257.339	33.9388	54.6991	22.0972	1306.61	3134.57	2346.07	1149.7	0.0117928	0.0181591	0.0135112	0.00684796	329.261	20.7719	42.4057	22.3086	1021.5	3075.6	830.684	1271.08	0.00896046	0.0168922	0.00449769	0.00725517	347.382	58.753	57.2525	40.44	1129.64	1907.89	304.213	1902.95	0.00820974	0.00827118	0.0012736	0.00850438	266.246	42.319	52.6026	40.2244	1047.5	2757.91	1046.11	1596.85	0.0083003	0.0136853	0.00518333	0.0081452	446.904
141.664	257.846	33.8375	54.9304	22.0896	1303.3	3134.83	2318.65	1214.55	0.0117636	0.0181545	0.0133549	0.00719054	329.957	21.0815	43.1264	22.5196	1003.77	3033.22	795.842	1352.65	0.00881049	0.0166667	0.00432676	0.00765013	347.972	59.3754	58.2724	40.9076	1112.53	1887.14	280.148	1999.08	0.00808593	0.00817616	0.00117975	0.00890528	266.198	42.6493	53.6797	40.5393	1023.97	2706.73	1023.63	1655.58	0.00811756	0.0134237	0.00507046	0.00845371	447.205
145.831	258.322	33.6939	55.0693	22.0298	1300.15	3132.98	2292.13	1267.97	0.0117326	0.0181364	0.0131957	0.00747287	330.639	21.3643	43.8021	22.6822	987.599	2994.06	768.87	1413.91	0.00867708	0.0164617	0.00420235	0.00793999	348.558	59.9754	59.2604	41.2892	1095.83	1864.29	261.152	2086.89	0.00796429	0.00807257	0.0011077	0.00926482	266.143	42.9557	54.7194	40.8161	1001.9	2653.44	1001.04	1720.04	0.0079496	0.0131583	0.00496718	0.00877826	447.482
149.998	258.767	33.509	55.1136	21.9211	1296.44	3128.59	2263.69	1312.03	0.0116935	0.0181021	0.0130195	0.00770058	331.306	21.6217	44.4352	22.8038	973.615	2959.06	750.85	1457.47	0.00856439	0.0162808	0.00412417	0.00814753	349.14	60.5522	60.2162	41.593	1079.3	1839.61	247.087	2164.05	0.00784346	0.00796145	0.00105666	0.00957424	266.081	43.2401	55.7134	41.0641	982.056	2600.76	982.388	1785.17	0.00780226	0.0129018	0.00489269	0.00909387	447.733
154.164	259.179	33.2834	55.0611	21.7653	1291.5	3121.14	2231.29	1346.59	0.0116407	0.0180486	0.0128167	0.00787155	331.957	21.8546	45.0277	22.8907	962.129	2928.67	740.598	1488.97	0.00847351	0.0161255	0.00408221	0.00830483	349.715	61.1048	61.1392	41.8278	1062.83	1813.31	237.735	2228.86	0.00772291	0.00784391	0.00102533	0.00982732	266.011	43.5037	56.6535	41.2912	965.125	2550.99	971.294	1846.07	0.00767897	0.0126626	0.00485938	0.00938047	447.954
158.331	259.558	33.0173	54.9094	21.563	1284.75	3110.13	2193.66	1371.06	0.0115696	0.0179732	0.012583	0.00797717	332.592	22.0638	45.5808	22.9487	953.073	2902.9	735.674	1514.36	0.00840239	0.0159948	0.00406114	0.00844365	350.284	61.6327	62.0289	42.0018	1046.38	1785.68	232.712	2280.17	0.00760272	0.00772126	0.00101175	0.0100202	265.934	43.7469	57.5319	41.5046	951.287	2505.25	969.087	1899.61	0.00757879	0.0124429	0.00486867	0.00962451	448.146
162.497	259.903	32.7104	54.6565	21.3135	1275.77	3095.11	2150.62	1383.05	0.0114772	0.0178734	0.0123176	0.00800726	333.21	22.2501	46.0952	22.9825	946.055	2881.4	732.98	1539.17	0.00834677	0.0158861	0.00404474	0.00858845	350.845	62.1356	62.8848	42.1234	1030	1757.03	231.507	2317.36	0.00748328	0.00759483	0.00101365	0.0101519	265.851	43.9697	58.3413	41.7102	940.123	2463.28	975.003	1943.52	0.00749684	0.0122395	0.00491105	0.00981996	448.306
166.664	260.214	32.3623	54.3009	21.0149	1264.29	3075.66	2102.03	1381.45	0.0113613	0.0177465	0.0120201	0.00795499	333.81	22.4137	46.571	22.9962	940.503	2863.58	729.742	1566.73	0.00830158	0.0157957	0.00402028	0.0087515	351.398	62.6131	63.7064	42.2001	1013.76	1727.67	233.581	2340.58	0.00736497	0.00746591	0.00102865	0.0102238	265.76	44.1711	59.0756	41.9127	930.836	2424.01	986.01	1977.66	0.00742689	0.0120469	0.00497047	0.00996803	448.436
170.831	260.491	31.9721	53.8412	20.6642	1250.12	3051.3	2047.9	1365.01	0.0112208	0.0175901	0.0116885	0.00782012	334.392	22.555	47.0078	22.9931	935.841	2848.71	724.136	1598.13	0.00826222	0.0157195	0.00398075	0.00893543	351.942	63.0653	64.4936	42.2392	997.692	1697.88	238.391	2350.37	0.00724802	0.0073357	0.00105442	0.0102388	265.662	44.3503	59.73	42.1155	922.666	2386.38	998.73	2002.64	0.00736406	0.0118613	0.0050309	0.0100748	448.537
174.997	260.733	31.5393	53.2769	20.2577	1233.19	3021.66	1987.53	1334.88	0.0110555	0.0174024	0.0113189	0.00761062	334.956	22.6739	47.4049	22.9759	931.606	2836.03	715.447	1633.24	0.00822545	0.0156534	0.00392593	0.00913249	352.476	63.4924	65.2461	42.2473	981.817	1667.92	245.405	2347.45	0.00713244	0.0072052	0.00108862	0.0102011	265.557	44.5061	60.3009	42.3211	915.156	2349.9	1010.14	2020.29	0.00730567	0.0116817	0.00507996	0.010148	448.609
179.164	260.941	31.063	52.608	19.7905	1213.55	2986.52	1920.31	1292.67	0.0108668	0.0171829	0.0109085	0.00733909	335.502	22.7703	47.7611	22.9466	927.531	2824.81	704.311	1669.39	0.00818974	0.0155939	0.0038619	0.00932529	352.999	63.8947	65.9641	42.2303	966.126	1638.01	254.082	2333.1	0.00701821	0.00707539	0.00112889	0.0101173	265.444	44.6371	60.7862	42.5304	908.094	2314.69	1018.32	2031.86	0.00725031	0.0115097	0.00511095	0.0101908	448.655
183.33	261.114	30.5428	51.8352	19.2573	1191.41	2945.85	1845.82	1241.14	0.0106568	0.0169319	0.0104556	0.00702157	336.03	22.8438	48.0753	22.9066	923.534	2814.5	692.291	1702.97	0.00815484	0.0155383	0.00379586	0.00949895	353.511	64.2728	66.6478	42.1934	950.621	1608.36	263.881	2308.97	0.00690554	0.00694729	0.00117293	0.00999485	265.323	44.7423	61.1853	42.7436	901.339	2281.22	1022.52	2037.41	0.00719684	0.011348	0.00512194	0.0102011	448.679
187.497	261.254	29.9787	50.9601	18.6521	1167.08	2899.86	1763.96	1183.05	0.0104287	0.0166508	0.00996101	0.00667233	336.541	22.8943	48.3464	22.8568	919.643	2804.73	680.43	1732.2	0.00812116	0.0154852	0.0037324	0.00964537	354.011	64.6273	67.2977	42.1413	935.355	1579.23	274.288	2276.92	0.00679506	0.00682211	0.00121874	0.00984326	265.193	44.8209	61.4987	42.9599	894.75	2250.11	1022.71	2035.97	0.00714431	0.0111997	0.00511417	0.0101729	448.684
191.664	261.36	29.3709	49.9848	17.9689	1140.92	2848.82	1675.07	1120.57	0.0101852	0.016341	0.00942679	0.00630566	337.033	22.9216	48.5734	22.7977	915.922	2795.27	669.34	1755.91	0.00808941	0.0154336	0.00367346	0.00976168	354.499	64.959	67.9144	42.0778	920.447	1550.92	284.902	2239.41	0.00668791	0.0067013	0.00126464	0.00967295	265.055	44.8721	61.7282	43.1775	888.23	2221.99	1019.41	2026.14	0.00709222	0.0110677	0.00509056	0.0101008	448.673
195.83	261.433	28.7201	48.9124	17.2013	1113.2	2792.9	1579.52	1056.46	0.00992826	0.016003	0.0088549	0.00593423	337.508	22.9255	48.7557	22.7293	912.467	2786.07	659.113	1774.26	0.0080607	0.0153839	0.0036199	0.00984838	354.974	65.2689	68.4989	42.0063	906.09	1523.8	295.345	2198.78	0.00658563	0.00658646	0.00130909	0.00949387	264.906	44.896	61.8766	43.394	881.75	2197.39	1013.28	2007.19	0.00704045	0.0109538	0.00505261	0.00998623	448.649
199.997	261.475	28.0278	47.7466	16.3432	1084.06	2732.11	1477.63	992.331	0.00965861	0.0156362	0.00824743	0.00556844	337.966	22.9061	48.8929	22.6513	909.433	2777.3	649.973	1787.27	0.00803678	0.0153379	0.00357297	0.00990691	355.435	65.5579	69.0521	41.9295	892.515	1498.23	305.297	2157.25	0.00648991	0.00647906	0.0013509	0.00931519	264.747	44.8925	61.9478	43.6064	875.311	2176.52	1004.26	1980.37	0.0069889	0.0108582	0.00499984	0.0098365	448.617
204.163	261.486	27.2959	46.4919	15.3889	1053.52	2666.26	1369.79	930.169	0.00937572	0.0152389	0.00760706	0.00521413	338.406	22.8636	48.9851	22.5631	907.06	2769.43	642.141	1795.43	0.00802003	0.0152987	0.00353408	0.00994061	355.882	65.827	69.5751	41.8496	879.948	1474.53	314.532	2116.8	0.00640225	0.00638029	0.00138923	0.0091444	264.578	44.8624	61.9462	43.8112	868.883	2159.23	992.203	1947.4	0.00693714	0.0107794	0.00493039	0.00966233	448.579
208.33	261.469	26.527	45.1531	14.3332	1021.45	2594.96	1256.54	870.004	0.00907814	0.0148086	0.00693677	0.00487663	338.829	22.7984	49.0327	22.4638	905.647	2763.14	635.91	1799.46	0.00801306	0.0152704	0.00350416	0.00995331	356.315	66.0775	70.0694	41.7686	868.572	1452.91	322.883	2078.88	0.00632367	0.00629081	0.00142341	0.00898575	264.397	44.8063	61.8771	44.0048	862.394	2145.07	976.533	1910.83	0.00688475	0.0107151	0.00484254	0.00947542	448.539
212.497	261.425	25.7243	43.7362	13.172	987.662	2517.69	1138.37	813.649	0.00876396	0.0143421	0.00624158	0.00455783	339.235	22.7112	49.0366	22.3522	905.484	2759.18	631.321	1800.02	0.00801793	0.0152564	0.00348219	0.00995246	356.732	66.3104	70.536	41.688	858.489	1433.47	330.214	2044.01	0.00625461	0.00621074	0.00145296	0.00884154	264.205	44.7253	61.7461	44.1834	855.809	2133.56	957.125	1872.77	0.00683187	0.0106633	0.00473698	0.00928514	448.499
216.663	261.356	24.8913	42.2473	11.902	951.922	2433.92	1016.53	759.938	0.00843137	0.0138367	0.00552838	0.00425598	339.624	22.6025	48.9977	22.227	906.747	2758.09	627.963	1799.15	0.00803532	0.0152585	0.00346557	0.00994567	357.135	66.5267	70.9765	41.6088	849.71	1416.17	336.443	2012.71	0.00619485	0.00613974	0.00147768	0.0087122	264.001	44.6207	61.559	44.3437	849.197	2124.38	934.381	1834.85	0.00677936	0.0106228	0.00461616	0.00909965	448.463
220.83	261.264	24.0325	40.6934	10.5213	914.054	2343.19	892.142	709.437	0.00807911	0.0132904	0.00480422	0.00397246	339.996	22.4733	48.9176	22.0867	909.416	2759.94	625.311	1797.56	0.00806414	0.0152758	0.00345092	0.0099372	357.521	66.7276	71.3923	41.532	842.168	1400.89	341.556	1984.67	0.00614369	0.00607695	0.00149772	0.00859562	263.786	44.4938	61.3219	44.4823	842.703	2117.37	908.882	1798.7	0.00672838	0.0105927	0.00448334	0.00892603	448.432
224.996	261.153	23.1525	39.082	9.02963	873.964	2245.32	766.51	662.05	0.00770679	0.0127031	0.00407642	0.00370901	340.351	22.3243	48.7975	21.9296	913.261	2764.32	622.664	1796.08	0.00810162	0.0153048	0.0034351	0.00992814	357.891	66.9142	71.7845	41.4584	835.736	1387.37	345.637	1959.22	0.00610007	0.00602115	0.00151354	0.00848941	263.558	44.3458	61.0407	44.5966	836.474	2112.36	881.345	1765.52	0.00667973	0.0105718	0.00434146	0.00876959	448.408
229.163	261.023	22.2565	37.421	7.42822	831.654	2140.41	640.872	618.484	0.00731471	0.0120758	0.00335265	0.00346837	340.689	22.1565	48.639	21.754	917.887	2770.45	619.59	1794.29	0.00814394	0.015341	0.00341573	0.00991526	358.245	67.0872	72.1547	41.3886	830.255	1375.29	348.814	1935.93	0.00606278	0.00597095	0.00152593	0.00839187	263.319	44.1781	60.7213	44.6845	830.563	2109.04	852.228	1736.23	0.00663338	0.0105582	0.00419234	0.00863344	448.394
233.33	260.879	21.3501	35.7189	5.72017	787.19	2028.74	516.629	578.969	0.00690353	0.0114105	0.00264213	0.0032497	341.009	21.9706	48.4433	21.5578	922.825	2777.4	615.66	1791.43	0.00818695	0.0153793	0.00339124	0.00989291	358.581	67.2476	72.5039	41.3229	825.553	1364.33	351.321	1914.47	0.0060306	0.00592491	0.00153608	0.00830125	263.07	43.9919	60.3692	44.7447	824.907	2106.91	821.8	1711.16	0.00658862	0.0105491	0.00403729	0.00851801	448.391
237.496	260.723	20.4392	33.9847	3.91051	740.656	1910.72	395.562	542.988	0.00647412	0.0107098	0.00195577	0.00304816	341.312	21.767	48.2116	21.3391	927.609	2784.3	610.736	1786.2	0.00822686	0.0154153	0.00336131	0.00985351	358.901	67.3961	72.8333	41.2616	821.466	1354.17	353.473	1894.36	0.00600237	0.0058816	0.00154553	0.00821539	262.809	43.788	59.9896	44.7765	819.392	2105.43	790.314	1690.14	0.00654467	0.0105421	0.00387822	0.00842077	448.399
241.663	260.557	19.53	32.2278	2.00614	692.155	1786.84	279.665	509.387	0.00602754	0.00997702	0.00130648	0.00285401	341.598	21.5463	47.9447	21.0956	931.847	2790.42	604.834	1777.18	0.00826073	0.0154456	0.00332576	0.00979083	359.204	67.5333	73.144	41.205	817.843	1344.46	355.656	1875.08	0.00597708	0.00583973	0.00155588	0.00813243	262.539	43.5675	59.587	44.7798	813.937	2104.12	758.284	1672.33	0.00650126	0.0105352	0.00371825	0.00833764	448.42
245.829	260.384	18.6287	30.458	0.015939	641.822	1657.72	171.396	475.96	0.00556543	0.00921626	0.000708237	0.00265408	341.867	21.3085	47.6428	20.8251	935.264	2795.26	597.881	1763.54	0.00828673	0.0154681	0.00328475	0.00970125	359.489	67.6598	73.4369	41.1531	814.559	1334.96	358.222	1856.29	0.0059539	0.00579829	0.00156867	0.00804977	262.26	43.3309	59.1657	44.7552	808.559	2102.66	726.436	1656.95	0.00645901	0.0105275	0.00356216	0.00826365	448.455
249.996	260.208	17.7419	28.6856	-2.04939	589.883	1524.19	73.1225	440.359	0.00509038	0.00843308	0.000174553	0.00243518	342.118	21.0535	47.3058	20.525	937.724	2798.56	590.002	1744.78	0.00830426	0.0154821	0.0032378	0.00958453	359.758	67.7761	73.7128	41.106	811.513	1325.45	361.524	1837.15	0.00593222	0.00575665	0.00158533	0.00796395	261.973	43.0787	58.7291	44.7039	803.394	2101.05	695.958	1642.78	0.00641945	0.0105197	0.00341587	0.00819402	448.503
254.163	260.03	16.8759	26.9208	-4.1774	536.687	1387.33	-12.8581	400.383	0.00460625	0.00763463	-0.00028271	0.00218588	342.352	20.7808	46.9332	20.1927	939.225	2800.33	580.905	1721.33	0.00831377	0.0154884	0.00318313	0.00944427	360.008	67.8824	73.9724	41.0635	808.638	1315.85	365.867	1816.92	0.00591165	0.00571466	0.00160703	0.00787277	261.679	42.8113	58.2801	44.6273	798.685	2099.52	668.018	1629.14	0.00638464	0.0105133	0.00328478	0.00812611	448.564
258.329	259.854	16.037	25.1743	-6.35406	482.739	1248.52	-84.7472	354.291	0.00411836	0.00682963	-0.00065321	0.00189293	342.57	20.4898	46.5235	19.8254	939.873	2800.85	570.23	1694.06	0.00831652	0.0154891	0.00311785	0.00928854	360.242	67.979	74.2163	41.0255	805.895	1306.18	371.482	1795.31	0.005892	0.0056726	0.00163451	0.00777396	261.378	42.5288	57.8211	44.5268	794.706	2098.51	643.615	1615.66	0.00635651	0.0105104	0.00317281	0.00805872	448.639
262.496	259.682	15.2314	23.4567	-8.56403	428.709	1109.4	-140.773	299.24	0.0036335	0.00602828	-0.000929609	0.00154669	342.772	20.1795	46.0752	19.42	939.847	2800.57	557.297	1665.01	0.00831415	0.0154867	0.00303866	0.00912712	360.459	68.0661	74.445	40.9917	803.272	1296.55	378.475	1771.58	0.00587325	0.00563109	0.00166795	0.00766534	261.072	42.2314	57.3538	44.4043	791.664	2098.38	623.308	1602.23	0.0063361	0.0105124	0.00308138	0.00799152	448.727
266.662	259.516	14.4649	21.7786	-10.7909	375.434	971.857	-180.174	234.753	0.00315972	0.00524204	-0.00110965	0.0011447	342.959	19.8486	45.586	18.9735	939.336	2799.96	541.59	1635.68	0.00830814	0.015483	0.00294365	0.00896545	360.659	68.1439	74.6588	40.9618	800.773	1287.13	386.823	1745.47	0.00585547	0.005591	0.00170704	0.00754667	260.762	41.919	56.8794	44.2612	789.614	2099.27	607.107	1588.83	0.00632328	0.0105189	0.00300905	0.00792457	448.827
270.829	259.358	13.7431	20.1504	-13.0174	323.855	837.955	-202.932	160.454	0.00270532	0.004483	-0.00119713	0.000690032	343.131	19.4958	45.0531	18.4824	938.49	2799.25	522.939	1606.55	0.00829945	0.0154785	0.0028323	0.00880621	360.843	68.2123	74.858	40.9354	798.417	1278.16	396.411	1717.14	0.00583882	0.00555327	0.001751	0.00741928	260.449	41.5914	56.3985	44.0989	788.464	2101.01	594.426	1575.5	0.00631692	0.0105288	0.00295232	0.00785799	448.938
274.996	259.211	13.0707	18.582	-15.2262	274.87	709.797	-210.375	77.7789	0.00227753	0.00376297	-0.00120479	0.000201563	343.289	19.1196	44.4735	17.9432	937.373	2798.34	501.323	1578.09	0.00828819	0.0154716	0.00270556	0.00864659	361.011	68.2714	75.0429	40.9118	796.225	1269.82	406.994	1687.02	0.00582345	0.00551872	0.00179861	0.00728569	260.132	41.2486	55.9114	43.9184	788.028	2103.22	584.454	1562.24	0.00631552	0.01054	0.00290714	0.00779135	449.06
279.162	259.077	12.4523	17.083	-17.3993	229.18	589.365	-205.577	-8.18934	0.00188183	0.00309283	-0.00115171	-0.000293639	343.435	18.7183	43.844	17.3523	935.945	2796.75	477.104	1548.82	0.00827364	0.015459	0.00256432	0.00848328	361.163	68.3214	75.2136	40.8906	794.22	1262.31	418.255	1655.84	0.00580955	0.00548807	0.00184842	0.00714981	259.814	40.8904	55.4178	43.7202	788.114	2105.46	576.387	1548.89	0.00631769	0.0105503	0.00286899	0.00772591	449.191
283.329	258.956	11.8916	15.6622	-19.5195	187.294	478.431	-192.05	-93.1895	0.0015224	0.00248204	-0.00105835	-0.000768307	343.569	18.2904	43.1611	16.7057	934.082	2793.78	450.246	1519.03	0.00825446	0.0154364	0.00241	0.00830976	361.299	68.3622	75.3702	40.871	792.428	1255.76	429.849	1624.67	0.00579731	0.00546194	0.00189877	0.00701609	259.495	40.5165	54.9172	43.5045	788.569	2107.36	569.218	1536.11	0.00632228	0.0105583	0.00283374	0.00766316	449.331
287.495	258.851	11.3918	14.3277	-21.5703	149.633	378.493	-173.345	-172.068	0.00120282	0.00193812	-0.000940587	-0.00120422	343.693	17.8344	42.4215	15.9997	931.611	2788.56	421.295	1486.07	0.00822909	0.0153989	0.00224423	0.00811876	361.421	68.3939	75.5128	40.8525	790.877	1250.31	441.353	1594.49	0.00578693	0.00544072	0.00194803	0.00688958	259.174	40.1268	54.4088	43.271	789.26	2108.64	562.311	1523.84	0.00632808	0.0105626	0.00279786	0.00760305	449.479
291.662	258.762	10.955	13.0865	-23.5359	116.566	290.643	-151.392	-243.687	0.00112392	0.00183634	-0.00110704	-0.00107455	343.808	17.3488	41.6221	15.2303	928.348	2780.22	390.3	1449.96	0.00819595	0.0153417	0.00206924	0.00790305	361.529	68.4165	75.6414	40.8342	789.594	1246.02	452.454	1566.63	0.00577859	0.00542456	0.00199495	0.00677453	258.854	39.7209	53.8914	43.0189	790.016	2109.09	554.891	1512.11	0.0063334	0.0105623	0.00275807	0.00754381	426.795
295.829	258.402	10.121	11.2427	-25.7146	132.173	343.353	-230.814	-127.301	0.0010513	0.00174158	-0.00124333	-0.00098153	343.915	16.8324	40.7599	14.394	924.119	2767.89	358.011	1408.07	0.00815354	0.0152601	0.00188788	0.00765386	361.623	68.4303	75.7561	40.8154	788.599	1242.9	462.879	1541.7	0.00577236	0.00541341	0.00203852	0.00667357	258.533	39.2986	53.3637	42.7471	790.588	2108.51	546.423	1500.18	0.00633582	0.0105563	0.00271205	0.00748004	426.835
299.995	258.624	9.61295	9.85626	-27.9422	100.494	257.926	-198.445	-211.572	0.000786845	0.00127958	-0.00104525	-0.00145488	344.016	16.2845	39.8324	13.4871	918.763	2750.73	324.713	1359.84	0.00810045	0.0151498	0.00170197	0.00736661	361.704	68.4354	75.8567	40.7953	787.893	1240.91	472.445	1520.3	0.00576816	0.005407	0.00207799	0.00658818	258.213	38.8596	52.8242	42.454	790.62	2106.69	536.516	1486.64	0.00633212	0.0105433	0.00265899	0.00740146	426.881
304.162	258.87	9.17541	8.58486	-30.0484	73.6456	183.847	-162.426	-290.726	0.000565501	0.000883766	-0.0008356	-0.00188401	344.11	15.7043	38.838	12.5065	912.12	2727.98	290.779	1304.19	0.00803527	0.0150067	0.0015126	0.00703871	361.771	68.432	75.9435	40.7731	787.45	1239.96	480.991	1502.52	0.00576565	0.00540461	0.00211301	0.00651782	257.893	38.4035	52.2715	42.1378	789.665	2103.32	525.237	1468.8	0.00631891	0.0105217	0.00260041	0.00729343	426.933
308.328	259.141	8.80959	7.43488	-32.016	51.5074	121.272	-126.065	-359.727	0.000521678	0.000757923	-0.000629456	-0.00208739	344.201	15.0919	37.7756	11.4495	904.03	2698.99	256.232	1241.26	0.00795655	0.0148277	0.00131913	0.00667364	361.827	68.4202	76.0163	40.7482	787.209	1239.82	488.511	1488.02	0.00576427	0.00540515	0.00214365	0.00645991	257.574	37.9301	51.7035	41.7962	787.323	2098.08	513.124	1443.51	0.00629391	0.0104907	0.00253995	0.00714198	426.989
312.495	253.055	8.09627	10.4026	-29.4207	63.9471	140.4	-91.2546	-360.944	0.000482509	0.000647548	-0.000456755	-0.00222924	344.288	14.4474	36.645	10.3141	894.328	2663.22	220.813	1172.16	0.00786281	0.01461	0.0011198	0.00627807	361.871	68.4005	76.0751	40.7198	787.074	1240.2	495.052	1475.95	0.00576325	0.0054073	0.00217025	0.00641036	257.256	37.4389	51.1187	41.4271	783.426	2090.93	501.092	1408.33	0.0062571	0.0104512	0.00248112	0.00694094	427.049
316.662	253.522	7.78639	9.18401	-31.4831	42.8387	83.1657	-66.4395	-408.699	0.000310228	0.000347629	-0.000318699	-0.0024744	344.372	13.7718	35.4472	9.09897	882.844	2620.27	184.145	1098.21	0.0077525	0.0143518	0.000912397	0.00586156	361.904	68.373	76.1201	40.6873	786.931	1240.8	500.715	1465.28	0.00576174	0.00540965	0.00219321	0.00636489	256.938	36.9295	50.5151	41.0279	778.136	2082.3	489.634	1363.23	0.00621086	0.0104063	0.00242406	0.00669815	448.045
320.828	254.011	7.54087	8.07645	-33.3853	25.819	36.8529	-43.5912	-445.587	0.000173332	0.000109234	-0.000195545	-0.00265686	344.447	13.0665	34.1843	7.80397	869.394	2569.84	145.81	1021.54	0.00762386	0.0140516	0.000694451	0.00543746	361.927	68.3382	76.1511	40.6502	786.661	1241.28	505.587	1455.09	0.00575893	0.00541088	0.00221311	0.00631936	256.621	36.4015	49.8908	40.5962	771.885	2073	478.307	1311.38	0.00615905	0.0103605	0.00236442	0.00643428
324.995	254.522	7.35904	7.08496	-35.1131	12.5417	0.860176	-23.9205	-471.693					344.441	12.3333	32.8597	6.42997	853.77	2511.71	105.328	944.841	0.00747494	0.0137083	0.000464769	0.00501831	361.939	68.2963	76.1683	40.6081	786.162	1241.37	509.844	1444.39	0.00575417	0.00540996	0.00223066	0.00627023	256.305	35.8545	49.2439	40.1293	765.207	2064.03	465.822	1257.87	0.00610569	0.0103185	0.00229546	0.00617453
329.161													344.542	11.5748	31.4785	4.97912	835.735	2445.71	62.7494	869.961	0.00730348	0.0133211	0.000224461	0.00461418	361.941	68.2478	76.1717	40.5605	785.363	1240.86	513.639	1432.55	0.00574711	0.00540625	0.00224667	0.00621529	255.99	35.2881	48.5726	39.6248	758.568	2056.21	450.771	1207.66	0.00605387	0.0102834	0.00221101	0.00594051
333.328													344.636	10.7942	30.0467	3.45503	815.015	2371.67	18.4238	798.693	0.00710693	0.012889	-2.35496e-05	0.00423546	361.934	68.1929	76.1613	40.5073	784.234	1239.67	517.188	1419.18	0.00573768	0.00539958	0.00226186	0.00615333	255.675	34.7021	47.8751	39.08	752.274	2050.01	432.098	1164.42	0.00600532	0.0102566	0.00210758	0.00574479
337.495													344.733	9.99511	28.5721	1.86271	791.31	2289.47	-26.9401	733.002	0.00688259	0.0124116	-0.000272522	0.00388696	361.919	68.1321	76.137	40.4483	782.787	1237.8	520.61	1404.12	0.00572608	0.00539019	0.00227654	0.00608436	255.361	34.0963	47.1498	38.4925	746.453	2045.52	409.47	1129.51	0.00596056	0.0102378	0.00198543	0.00558908
341.661													344.835	9.18172	27.0639	0.208711	764.309	2199	-71.6137	672.662	0.00662785	0.0118884	-0.000512627	0.00357015	361.895	68.0655	76.0991	40.3836	781.067	1235.36	523.925	1387.53	0.00571275	0.00537863	0.0022909	0.00600961	255.047	33.4706	46.3952	37.86	741.102	2042.51	383.326	1102.25	0.00591925	0.0102255	0.00184823	0.00546637
345.828													344.942	8.35865	25.5321	-1.499	733.733	2100.27	-113.77	618.431	0.00634066	0.0113202	-0.000731278	0.00328374	361.863	67.9937	76.0473	40.3131	779.145	1232.5	527.197	1369.83	0.00569826	0.00536562	0.00230516	0.00593139	254.734	32.8255	45.6104	37.1802	736.144	2040.59	354.683	1080.51	0.00588064	0.0102172	0.00170107	0.00536578
349.994													345.056	7.53085	23.9877	-3.25107	699.399	1993.54	-150.686	569.088	0.00602023	0.0107097	-0.00091402	0.00302363	361.823	67.9167	75.9818	40.2372	777.109	1229.39	530.471	1351.65	0.00568326	0.00535196	0.00231921	0.00585227	254.421	32.1613	44.7944	36.4512	731.466	2039.21	324.566	1062.08	0.00584375	0.0102102	0.00154945	0.00527544
354.161													345.174	6.70358	22.4425	-5.03691	661.308	1879.48	-179.857	524.364	0.00566796	0.0100624	-0.00104633	0.0027822	361.776	67.8349	75.9025	40.1561	775.048	1226.23	533.642	1333.52	0.00566839	0.00533845	0.00233261	0.00577479	254.108	31.4789	43.947	35.6713	726.939	2037.78	294.14	1044.43	0.00580757	0.0102012	0.00139782	0.00518556
358.328													345.213	5.8821	20.9081	-6.84501	619.778	1759.44	-198.534	481.779	0.00528862	0.00938802	-0.00111597	0.00255262	361.721	67.7485	75.8094	40.0702	773.049	1223.19	536.619	1316.1	0.00565424	0.00532578	0.00234498	0.00570166	253.796	30.7795	43.0681	34.8389	722.436	2035.63	264.019	1026.19	0.00577102	0.0101868	0.00124945	0.0050888
362.494													345.355	5.07176	19.3961	-8.66306	575.568	1635.6	-205.04	441.34	0.00489123	0.00870112	-0.00111501	0.00232728	361.66	67.6577	75.7024	39.9798	771.184	1220.41	539.316	1299.97	0.00564127	0.00531445	0.00235574	0.00563499	253.483	30.0648	42.1584	33.9531	717.815	2032.02	234.895	1005.8	0.00573277	0.010163	0.00110674	0.00497896
366.661													345.503	4.27768	17.9175	-10.4783	529.959	1511.03	-198.187	400.287	0.0044892	0.00802066	-0.00104101	0.0020939	361.593	67.5625	75.5816	39.8856	769.505	1217.99	541.558	1285.51	0.00562976	0.00530482	0.00236419	0.00557645	253.17	29.3368	41.2193	33.0135	712.891	2026.13	207.033	982.333	0.00569103	0.0101254	0.000970179	0.00485264
370.827													345.66	3.5047	16.4824	-12.278	484.702	1389.52	-178.279	356.941	0.00409894	0.00736812	-0.000899855	0.00184187	361.518	67.4631	75.4468	39.7879	768.041	1215.99	543.192	1273.11	0.00561985	0.00529698	0.00236972	0.00552694	252.857	28.598	40.2526	32.0201	707.4	2017	180.365	955.356	0.00564333	0.0100686	0.000838964	0.00470805
374.994													345.825	2.75721	15.1	-14.0494	441.75	1275.05	-147.141	309.147	0.00373656	0.00676389	-0.000706356	0.00156886	361.438	67.3594	75.298	39.6872	766.798	1214.4	544.097	1262.79	0.0056115	0.00529084	0.00237184	0.00548636	252.544	27.8513	39.2608	30.9737	700.985	2003.48	154.639	924.598	0.00558648	0.00998687	0.00071143	0.00454476
379.161													346.001	2.03906	13.7779	-15.7806	402.797	1171.01	-108.303	258.21	0.00341432	0.00622339	-0.000481361	0.00127966	361.352	67.2517	75.1352	39.5841	765.76	1213.18	544.165	1254.49	0.00560455	0.0052862	0.0023701	0.00545434	252.229	27.0998	38.2472	29.8762	693.214	1984.34	129.44	890.154	0.00551698	0.00987395	0.000585619	0.00436359
383.327													346.185	1.35341	12.5224	-17.4602	368.915	1079.59	-65.7748	204.56	0.0031386	0.00575565	-0.000249039	0.00098753	361.26	67.1396	74.9582	39.4789	764.901	1212.27	543.296	1248.1	0.00559878	0.00528271	0.00236419	0.00542964	251.914	26.3473	37.2157	28.7299	683.64	1958.39	104.402	852.254	0.00543154	0.00972442	0.000460509	0.00416549
387.494													346.38	0.70269	11.3386	-19.0783	340.48	1001.86	-24.2865	152.566	0.00360139	0.00661027	0.000336413	0.00133815	361.163	67.0233	74.767	39.372	764.185	1211.57	541.453	1243.16	0.00559396	0.00528006	0.00235406	0.00541014	251.598	25.5977	36.171	27.5384	671.89	1924.63	79.4824	811.053	0.00532767	0.00953425	0.000336177	0.0039524
391.66													349.496	4.07635	21.1547	-11.6641	473.515	1388.66	145.946	331.355	0.00409093	0.00752931	0.000821557	0.0017759	361.06	66.9025	74.5616	39.2636	763.583	1211.05	538.652	1239.15	0.00558987	0.00527803	0.00234004	0.0053937	251.281	24.855	35.1184	26.3062	657.718	1882.45	54.7553	767.163	0.00520396	0.00930131	0.000213505	0.00372777
395.827													349.683	3.36238	19.8565	-13.0757	451.128	1334.21	151.159	310.875	0.00390787	0.00725003	0.000846032	0.00167229	360.952	66.7772	74.3419	39.154	763.069	1210.65	535.02	1235.62	0.00558637	0.00527647	0.00232275	0.00537817	250.962	24.1236	34.0636	25.0387	641.016	1831.62	30.4984	721.359	0.00506002	0.00902547	9.43664e-05	0.00349498
399.994													349.878	2.66372	18.5866	-14.4561	432.138	1287.66	154.797	293.883	0.00375669	0.00701453	0.000859022	0.0015828	360.84	66.6469	74.1078	39.0432	762.626	1210.33	530.716	1232.02	0.00558336	0.00527523	0.002303	0.00536111	250.64	23.4077	33.0129	23.7423	621.794	1772.31	7.18267	674.208	0.00489627	0.0087084	-1.98618e-05	0.00325966
404.16													350.08	1.98149	17.3467	-15.8031	416.959	1249.05	155.857	278.513	0.00363958	0.00682189	0.000855567	0.0014931	360.722	66.5116	73.8594	38.9311	762.247	1210.08	525.961	1227.79	0.00558081	0.00527427	0.00228183	0.00534024	250.317	22.7114	31.973	22.4243	600.15	1705.01	-15.1136	627.396	0.00471385	0.00835345	-0.000127638	0.0030274
408.327													350.292	1.31625	16.1377	-17.1154	405.667	1217.99	153.547	261.444	0.00530606	0.00999026	0.0015135	0.00329531	360.6	66.371	73.5966	38.8176	761.929	1209.89	520.999	1222.45	0.00557869	0.00527365	0.00226022	0.00531386	249.991	22.0391	30.9504	21.0925	576.269	1630.57	-35.8529	581.464	0.00451458	0.0079656	-0.00022602	0.00280038
412.493													354.14	10.5892	39.0352	8.03959	793.622	2394.85	393.79	930.258	0.00700382	0.0131678	0.00211107	0.00494241	360.473	66.2245	73.3192	38.7022	761.67	1209.79	516.049	1215.68	0.00557703	0.00527341	0.00223897	0.0052806	249.661	21.3943	29.9521	19.7557	550.419	1550.14	-54.3982	536.746	0.00430099	0.00755145	-0.000312231	0.00258076
416.66													354.274	9.68232	37.6663	6.66444	789.398	2367.09	369.647	857.096	0.00696245	0.0130004	0.00197371	0.0045164	360.342	66.0719	73.0273	38.5846	761.475	1209.78	511.247	1207.19	0.00557586	0.00527365	0.00221876	0.0052401	249.328	20.7807	28.9844	18.4228	522.963	1465.2	-70.2774	493.769	0.00407645	0.00711934	-0.000382611	0.00236804
420.827													354.41	8.73827	36.2078	5.19083	784.271	2334.31	344.118	776.197	0.00691217	0.0128034	0.00182648	0.00405632	360.207	65.9127	72.7208	38.4639	761.351	1209.9	506.776	1197.1	0.00557527	0.00527454	0.00219995	0.00519303	248.99	20.2014	28.0534	17.1029	494.383	1377.6	-82.5016	451.805	0.00384535	0.00667931	-0.000432892	0.00215978
424.993													354.548	7.75786	34.6587	3.61527	778.034	2295.87	316.401	690.715	0.00685097	0.0125733	0.00166779	0.00356663	360.068	65.7464	72.3995	38.3395	761.312	1210.19	502.619	1185.59	0.00557536	0.00527635	0.00218239	0.00514046	248.647	19.6587	27.1644	15.8055	465.287	1289.49	-90.3549	410.608	0.00361304	0.00624278	-0.000458787	0.00195282
429.16													354.69	6.7424	33.0188	1.93552	770.438	2251.07	286.73	599.106	0.00677647	0.0123058	0.00149651	0.00305063	359.925	65.5724	72.0635	38.2103	761.377	1210.73	498.718	1172.98	0.00557631	0.00527945	0.00216587	0.00508468	248.299	19.1548	26.322	14.5395	436.407	1203.29	-92.8418	369.164	0.0033857	0.00582183	-0.000456432	0.00174388
433.326													354.837	5.69354	31.2895	0.150544	761.196	2199.16	254.461	504.112	0.00668596	0.0119971	0.00131147	0.00251343	359.779	65.3903	71.7124	38.0753	761.572	1211.61	495.036	1160	0.0055783	0.00528429	0.00215006	0.00502815	247.945	18.6908	25.5298	13.3137	408.55	1121.41	-89.4145	327.179	0.00316975	0.00542808	-0.000423186	0.00153059
437.493													354.99	4.61362	29.4738	-1.73889	749.98	2139.41	219.812	404.834	0.00657627	0.0116428	0.0011113	0.00196312	359.629	65.1992	71.3462	37.9331	761.92	1212.95	491.468	1147.04	0.0055815	0.00529131	0.00213442	0.00497295	247.584	18.2676	24.7904	12.1361	382.513	1046.06	-79.5664	283.994	0.00297117	0.00507126	-0.000358148	0.00131117
441.66													355.15	3.50552	27.5764	-3.73024	736.404	2071.06	182.073	305.101	0.00644374	0.0112392	0.000894889	0.00141054	359.477	64.9988	70.9646	37.7824	762.444	1214.84	487.857	1134.68	0.00558601	0.00530086	0.00211823	0.00492153	247.216	17.8849	24.1051	11.0141	358.992	978.927	-63.4444	239.564	0.00339807	0.00575334	-0.000331089	0.00157197
445.826													355.318	2.37274	25.6039	-5.81879	720.026	1993.42	141.551	205	0.00628423	0.0107822	0.000662093	0.000865592	359.322	64.7881	70.5674	37.6216	763.153	1217.33	484.042	1123.45	0.00559186	0.0053132	0.00210111	0.00487584	271.326	16.9138	20.5807	6.69834	489.052	1318.42	-68.7617	388.133	0.00385656	0.00651043	-0.000267814	0.0018004
449.993													355.497	1.2195	23.5651	-7.99782	700.35	1905.83	97.8857	108.03	0.00609325	0.0102688	0.000414211	0.000337781	359.165	64.5667	70.1543	37.449	764.043	1220.5	480.002	1113.71	0.00559897	0.0053285	0.00208286	0.00483646	271.232	16.4656	19.9322	5.74447	473.417	1281.24	-38.1783	330.777	0.00373781	0.00633148	-0.000102892	0.00150254
454.159													355.687	0.050748	21.4702	-10.2584	676.861	1807.75	51.9078	14.1239	0.00586637	0.00969677	0.000155178	-0.000164452	359.006	64.3338	69.725	37.2629	765.094	1224.35	475.666	1105.38	0.00560712	0.0053467	0.00206332	0.00480306	271.137	16.0497	19.3442	4.84277	459.415	1246.96	-2.90707	269.198	0.00363381	0.00616906	7.896e-05	0.00119118
458.326													355.89	-1.12792	19.3317	-12.5893	649.07	1698.95	4.21019	-73.5957	0.00559966	0.00906584	-0.0001086	-0.000632952	358.845	64.0888	69.2791	37.0615	766.269	1228.85	471.038	1098.39	0.005616	0.00536756	0.00204281	0.00477493	271.038	15.6649	18.8159	3.99695	447.461	1216.38	34.4363	206.447	0.0035465	0.00602617	0.000264261	0.000883126
462.493													356.106	-2.31012	17.1633	-14.9775	616.578	1579.58	-43.484	-155.302	0.00529028	0.00837833	-0.000367241	-0.00106635	358.683	63.8311	68.8161	36.8427	767.518	1233.93	466.255	1092.47	0.00562518	0.00539078	0.00202196	0.00475038	270.938	15.3092	18.3457	3.20925	437.626	1189.9	71.0849	146.191	0.00347519	0.00590362	0.000438618	0.000598832
466.659													356.339	-3.48887	14.9798	-17.4083	579.144	1450.32	-89.3237	-230.328	0.00493722	0.00763994	-0.000609392	-0.00146087	358.521	63.5599	68.3358	36.6047	768.777	1239.5	461.472	1087.13	0.00563417	0.00541587	0.00200138	0.00472706	270.836	14.9802	17.9311	2.48029	429.666	1167.45	104.058	92.9264	0.0034172	0.00580004	0.000591142	0.000353623
470.826													356.588	-4.65656	12.7972	-19.8655	536.78	1312.55	-131.054	-297.976	0.00454213	0.00686031	-0.000821473	-0.00182	358.359	63.2747	67.8375	36.3454	769.975	1245.44	456.812	1081.77	0.00564244	0.00544233	0.00198178	0.00470221	270.733	14.6752	17.5689	1.80915	423.153	1148.55	131.989	48.2773	0.00336888	0.00571271	0.000714227	0.000157236
474.992													356.856	-5.80506	10.6314	-22.3318	489.845	1168.38	-166.02	-360.202	0.00411	0.00605323	-0.000990736	-0.00214785	358.198	62.9751	67.3209	36.0629	771.034	1251.64	452.481	1075.72	0.0056494	0.00546951	0.00196408	0.00467358	270.628	14.3909	17.2551	1.19332	417.606	1132.57	153.206	14.5081	0.00498271	0.00848703	0.0014834	0.00105692
479.159													357.143	-6.92584	8.4989	-24.7894	439.107	1020.68	-192.266	-416.537	0.00364941	0.00523608	-0.00110762	-0.0024437	358.038	62.6605	66.7855	35.7552	771.876	1257.92	448.688	1068.63	0.00565447	0.00549681	0.00194891	0.00463978	264.622	21.8334	38.7028	23.7683	825.91	2256.35	439.123	407.528	0.00658569	0.0112611	0.00215455	0.00197409
483.326													357.45	-8.01016	6.4154	-27.2201	385.741	872.872	-208.29	-467.194	0.00317212	0.00442848	-0.00116653	-0.00270726	357.881	62.3305	66.2307	35.4206	772.42	1264.16	445.523	1060.22	0.00565708	0.00552371	0.00193662	0.0045994	264.265	21.155	37.9344	23.0409	817.658	2240.29	421.202	380.737	0.00651174	0.0111685	0.00205587	0.00184097
487.492													357.779	-9.04921	4.39618	-29.6056	331.229	728.627	-213.568	-511.849	0.00269165	0.00365025	-0.00116789	-0.00293732	357.727	61.9848	65.6563	35.0573	772.589	1270.26	443.048	1050.1	0.0056567	0.00554966	0.00192735	0.00455172	263.909	20.4582	37.1199	22.2533	807.454	2219.34	399.718	354.374	0.00642174	0.01105	0.00194033	0.00170851
491.659													358.13	-10.0343	2.45549	-31.9279	277.143	591.434	-208.782	-550.39	0.00222116	0.00291939	-0.00112186	-0.00311683	357.577	61.6231	65.0617	34.6638	772.314	1276.07	441.269	1038.34	0.00565283	0.00557417	0.00192105	0.00449739	263.553	19.7435	36.2583	21.4027	795.197	2192.99	375.067	327.845	0.00631509	0.0109035	0.00180965	0.0015753
495.825													358.504	-10.957	0.606613	-34.1695	224.889	464.32	-196.924	-576.768	0.00177204	0.00225108	-0.0010443	-0.00322705	357.432	61.2453	64.4468	34.2389	771.533	1281.5	440.159	1025.18	0.00564508	0.00559696	0.00191765	0.00443776	263.2	19.0119	35.3495	20.4864	780.836	2160.85	347.538	301.184	0.00619141	0.010727	0.00166514	0.00144225
499.992													358.902	-11.8095	-1.1384	-36.3134	175.631	349.752	-180.734	-590.247	0.00135427	0.00165741	-0.000951669	-0.00325669	357.293	60.8513	63.8112	33.7817	770.196	1286.53	439.71	1010.98	0.00563309	0.00561785	0.00191692	0.00437439	262.849	18.2644	34.3939	19.5021	764.332	2122.53	317.361	274.716	0.00605039	0.0105187	0.00150772	0.00131178
504.159													359.323	-12.5847	-2.76884	-38.344	130.464	249.626	-163.424	-587.489	0.000978222	0.00114736	-0.000855291	-0.00320763	357.161	60.4412	63.1549	33.2915	768.26	1291.09	439.823	996.1	0.00561658	0.00563672	0.00191834	0.004309	262.502	17.5028	33.3929	18.4483	745.642	2077.65	284.68	249.085	0.00589165	0.0102765	0.00133817	0.00118685
508.325													359.769	-13.2764	-4.27536	-40.2464	90.6361	165.301	-145.88	-572.506	0.000655021	0.000726759	-0.000758468	-0.00310943	357.037	60.0151	62.4781	32.7681	765.685	1295.19	440.358	980.982	0.00559525	0.00565353	0.00192147	0.00424415	262.16	16.7288	32.3484	17.324	724.715	2025.8	249.658	224.833	0.00571488	0.00999848	0.00115762	0.00107009
512.492													360.238	-13.8794	-5.65005	-42.0079	57.4134	97.5214	-128.409	-551.975	0.000394026	0.000397913	-0.000665789	-0.00299211	356.922	59.5732	61.7808	32.2116	762.435	1298.8	441.262	966.343	0.00556881	0.00566823	0.00192589	0.00418284	261.823	15.9448	31.2627	16.129	701.526	1966.65	212.588	202.46	0.00552003	0.00968335	0.000968261	0.000962749
516.658													360.731	-14.39	-6.88654	-43.6174	31.6452	46.3783	-112.364	-530.078	0.000199527	0.000158827	-0.000586946	-0.00287127	356.816	59.1161	61.0638	31.6229	758.466	1301.93	442.383	952.849	0.00553694	0.00568085	0.00193089	0.00412822	261.493	15.1533	30.1391	14.8642	676.088	1899.97	174.045	181.971	0.00530733	0.00933031	0.000772684	0.000865575
520.825													361.248	-14.8057	-7.98008	-45.066	13.4522	11.0594	-99.8964	-508.277					356.721	58.6441	60.3276	31.003	753.73	1304.59	443.56	941.284	0.00549926	0.00569141	0.0019358	0.00408296	261.169	14.357	28.9813	13.531	648.442	1825.68	134.493	163.658	0.00507717	0.00893948	0.000572501	0.000781734
524.992																									356.638	58.1581	59.5733	30.3535	748.175	1306.78	444.636	932.084	0.00545537	0.0056999	0.00193997	0.00404943	260.853	13.559	27.7934	12.1325	618.648	1743.91	94.1104	148.493	0.00483019	0.00851226	0.000368035	0.000717247
529.158																									356.566	57.6589	58.8022	29.6768	741.742	1308.49	445.469	925.896	0.00540482	0.00570633	0.00194297	0.00403035	260.545	12.7626	26.5803	10.6723	586.806	1655.09	52.8482	137.908	0.0045675	0.00805156	0.000159954	0.000676673
533.325																									356.508	57.1474	58.016	28.9754	734.37	1309.73	446.014	923.333	0.00534717	0.0057108	0.00194456	0.00402784	260.245	11.971	25.3469	9.15565	553.088	1559.95	11.0223	132.291	0.00429075	0.00756165	-4.88684e-05	0.000659712
537.491																									356.463	56.6248	57.2166	28.2525	725.998	1310.54	446.201	924.74	0.00528198	0.00571346	0.00194455	0.00404227	259.953	11.1879	24.099	7.58877	517.74	1459.46	-30.5357	131.136	0.00400216	0.00704771	-0.000252893	0.000660722
541.658																									356.432	56.0923	56.4064	27.5118	716.566	1310.95	446.01	929.959	0.00520885	0.00571444	0.00194288	0.00407277	259.67	10.4168	22.8422	5.97906	481.064	1354.73	-70.4461	132.694	0.00370418	0.00651528	-0.000444136	0.000668424
545.825																									356.414	55.5515	55.5878	26.7571	706.024	1310.98	445.432	938.73	0.00512744	0.0057139	0.00193973	0.00411737	259.394	9.6613	21.5827	4.33514	443.374	1246.86	-106.9	134.212	0.00339927	0.00596978	-0.000613515	0.000668581
549.991																									356.411	55.0039	54.764	25.9928	694.334	1310.7	444.565	950.423	0.00503759	0.00571215	0.00193534	0.00417236	259.126	8.92516	20.327	2.66662	404.969	1136.91	-138.08	132.757	0.00308986	0.00541646	-0.000752749	0.000647661
554.158																									356.422	54.4513	53.9379	25.2234	681.483	1310.18	443.421	963.96	0.00493931	0.00570948	0.00192993	0.00423274	258.865	8.21204	19.0816	0.984092	366.157	1025.92	-162.497	125.858	0.00277866	0.00486081	-0.000855573	0.000594906
558.324																									356.447	53.8956	53.1128	24.4535	667.495	1309.47	442.081	978.131	0.00483297	0.00570615	0.00192385	0.00429247	258.61	7.52554	17.853	-0.701075	327.303	915.034	-179.138	111.691	0.00246904	0.00430917	-0.000918501	0.000504406
562.491																									356.485	53.3386	52.2923	23.688	652.44	1308.65	440.632	991.365	0.00471932	0.0057025	0.00191736	0.00434424	258.361	6.86928	16.6482	-2.37685	288.886	805.646	-187.625	89.7211	0.00216533	0.00376899	-0.000941365	0.000376091
566.658																									356.536	52.7825	51.4798	22.9315	636.454	1307.8	439.103	1001.88	0.0045996	0.00569889	0.00191056	0.00438088	258.117	6.24676	15.4737	-4.03085	251.508	699.335	-188.268	60.4544	0.0018727	0.00324847	-0.000926978	0.000213924
570.824																									356.6	52.2293	50.6787	22.1887	619.744	1307	437.511	1008.17	0.00447562	0.00569571	0.00190342	0.0043967	257.876	5.66129	14.3361	-5.65053	215.856	597.799	-181.88	24.9669	0.00159669	0.00275603	-0.000881111	2.65126e-05
574.991																									356.675	51.6811	49.8924	21.4638	602.594	1306.34	435.828	1009.14	0.00434976	0.00569334	0.00189601	0.0043875	257.638	5.11615	13.242	-7.22333	182.624	502.699	-169.953	-14.3803	0.00134228	0.00229918	-0.000812337	-0.000173366
579.157																									356.761	51.1401	49.1241	20.7609	585.37	1305.91	434.109	1003.95	0.00422492	0.00569218	0.00188832	0.00435099	257.401	4.61436	12.1977	-8.73703	152.363	415.377	-154.418	-54.8457	0.00111274	0.00188316	-0.000730571	-0.000371672
583.324																									356.857	50.6082	48.3767	20.0836	568.5	1305.81	432.302	992.39	0.00410439	0.00569271	0.00187998	0.00428771	257.165	4.1587	11.2092	-10.18	125.34	336.578	-137.303	-93.5652	0.000908993	0.00150996	-0.000644614	-0.000556452
587.491																									356.962	50.0875	47.653	19.4349	552.451	1306.15	430.283	974.919	0.00399159	0.00569548	0.00187078	0.00420128	256.927	3.75167	10.282	-11.5413	101.514	266.358	-120.095	-128.629	0.000729883	0.00117858	-0.000559095	-0.000722816
591.657																									357.074	49.5797	46.9553	18.8176	537.695	1307.08	428.078	952.735	0.00388984	0.00570103	0.00186058	0.00409801	256.688	3.39553	9.42149	-12.811	80.6405	204.258	-103.155	-159.996	0.000573351	0.000886792	-0.000475114	-0.000872642
595.824																									357.194	49.0864	46.2857	18.2334	524.66	1308.7	425.605	927.534	0.00380195	0.00570995	0.00184895	0.00398568	256.445	3.09211	8.63225	-13.9803	62.4485	149.844	-86.5608	-188.456	0.000437511	0.000633422	-0.000395555	-0.00100504
599.99																									357.318	48.6092	45.6459	17.6838	513.693	1311.17	422.741	901.199	0.00373006	0.00572293	0.00183542	0.00387252	256.199	2.84277	7.91843	-15.0417	46.7395	103.085	-71.3868	-212.863	0.00032111	0.000418705	-0.000325939	-0.00111375
604.157																									357.447	48.1492	45.0372	17.1694	505.025	1314.65	419.395	875.61	0.00367538	0.00574059	0.00181967	0.00376698	255.948	2.64853	7.28356	-15.9888	33.3987	64.1059	-58.7626	-231.864	0.000223425	0.000242958	-0.000270504	-0.0011941
608.324																									357.58	47.7073	44.4606	16.6902	498.758	1319.27	415.517	852.774	0.00363816	0.0057635	0.00180129	0.00367598	255.691	2.50984	6.73045	-16.8169	22.3608	32.9088	-49.2513	-244.945	0.000143999	0.000105645	-0.000230881	-0.00124487
612.49																									357.715	47.2843	43.9166	16.2455	494.862	1325.16	410.963	833.86	0.00361774	0.00579214	0.00177971	0.00360413	255.429	2.42654	6.26107	-17.5226	13.5765	9.27576	-42.941	-252.139	8.24429e-05	5.04741e-06	-0.000206196	-0.00126795
616.657																									357.851	46.8805	43.4054	15.8342	493.182	1332.42	405.614	819.805	0.00451615	0.00726425	0.00220761	0.00477954	255.16	2.39795	5.87665	-18.1039	6.99844	-7.26029	-39.3944	-254.16
620.823																									355.286	57.0544	63.9487	34.5337	740.225	2000.6	607.294	1373.17	0.00544071	0.00875163	0.00261969	0.0059973
624.99																									355.28	56.6959	63.4731	34.1416	745.69	2014.87	594.686	1378.55	0.00548248	0.00881826	0.00256166	0.00602859
629.157																									355.269	56.3351	62.9828	33.7312	751.633	2031.17	580.669	1387.53	0.00552745	0.00889324	0.00249767	0.00607444
633.323																									355.253	55.9712	62.4775	33.301	757.972	2049.27	565.325	1399.58	0.00557494	0.00897533	0.00242836	0.0061321
637.49																									355.231	55.6036	61.9569	32.8491	764.602	2068.84	548.867	1413.98	0.0056241	0.00906288	0.00235461	0.0061989
641.656																									355.203	55.2316	61.4209	32.3736	771.399	2089.44	531.486	1430.23	0.00567398	0.00915383	0.00227772	0.00627075
645.823																									355.169	54.854	60.8691	31.8725	778.223	2110.57	513.591	1446.94	0.0057235	0.00924585	0.00219969	0.0063412
649.99																									355.128	54.4697	60.3011	31.344	784.923	2131.66	495.683	1462.56	0.00577154	0.00933635	0.00212263	0.00640411
654.156																									355.081	54.0773	59.7164	30.7859	791.344	2152.1	478.232	1475.81	0.00581697	0.0094227	0.00204859	0.00645358
658.323																									355.027	53.6756	59.1144	30.1961	797.332	2171.28	461.713	1485.26	0.00585873	0.00950228	0.00197952	0.00648372
662.489																									354.968	53.2628	58.4943	29.5726	802.748	2188.61	446.543	1489.64	0.00589585	0.00957274	0.00191701	0.00648933
666.656																									354.904	52.8372	57.8554	28.9134	807.469	2203.6	433.028	1487.83	0.00592752	0.00963198	0.001862	0.00646719
670.823																									354.835	52.3972	57.1965	28.2162	811.399	2215.79	421.303	1479.48	0.00595314	0.00967829	0.00181489	0.00641559
674.989																									354.762	51.9406	56.5164	27.4791	814.466	2224.85	411.415	1464.16	0.00597228	0.00971039	0.00177555	0.00633389
679.156																									354.685	51.4657	55.814	26.6999	816.625	2230.52	403.251	1442	0.00598468	0.00972733	0.00174331	0.0062231
683.322																									354.606	50.9703	55.0878	25.8767	817.854	2232.62	396.626	1413.32	0.00599025	0.00972848	0.0017172	0.00608534
687.489																									354.526	50.4525	54.3362	25.0076	818.146	2231.05	391.271	1378.79	0.00598899	0.00971346	0.00169597	0.0059233
691.656																									354.444	49.9102	53.5577	24.0907	817.51	2225.73	386.884	1338.97	0.00598099	0.00968203	0.00167849	0.00573906
695.822																									354.363	49.3416	52.7507	23.1245	815.961	2216.63	383.251	1294.26	0.00596637	0.00963404	0.00166373	0.00553498
699.989																									354.284	48.7449	51.9136	22.1075	813.516	2203.72	380.109	1245.33	0.00594523	0.00956936	0.0016508	0.00531346
704.155																									354.206	48.1184	51.0449	21.0384	810.188	2186.95	377.319	1192.62	0.00591764	0.00948776	0.00163909	0.00507628
708.322																									354.132	47.4607	50.1431	19.9163	805.98	2166.28	374.737	1136.51	0.00588354	0.00938888	0.00162809	0.00482433
712.489																									354.062	46.7706	49.2071	18.7407	800.877	2141.58	372.274	1077.01	0.00584272	0.00927211	0.00161752	0.0045579
716.655																									353.997	46.0471	48.2359	17.5116	794.83	2112.7	369.884	1014.27	0.00579467	0.00913652	0.00160694	0.00427827
720.822																									353.938	45.2898	47.2288	16.2294	787.755	2079.37	367.421	948.715	0.00573861	0.00898079	0.00159592	0.00398598
724.988																									353.886	44.4983	46.1854	14.8952	779.519	2041.25	364.828	880.155	0.00567335	0.00880317	0.00158407	0.00368064
729.155																									353.841	43.6728	45.1059	13.5108	769.933	1997.87	361.986	808.619	0.00559732	0.0086015	0.00157089	0.00336243
733.322																									353.805	42.8141	43.9909	12.0789	758.752	1948.71	358.78	734.151	0.00550852	0.0083733	0.0015558	0.00303199
737.488																									353.777	41.9232	42.8414	10.6029	745.682	1893.17	355.061	657.004	0.00540466	0.00811594	0.00153833	0.00268991
741.655																									353.758	41.0018	41.6592	9.08734	730.387	1830.63	350.764	577.195	0.0052832	0.00782687	0.00151837	0.00233534
745.821																									353.748	40.0519	40.4463	7.53744	712.509	1760.54	345.902	494.316	0.00514155	0.00750393	0.0014961	0.00196815
749.988																									353.748	39.0762	39.2057	5.95972	691.703	1682.46	340.548	408.723	0.00497733	0.00714573	0.00147201	0.00158942
754.155																									353.757	38.0779	37.9407	4.36153	667.659	1596.18	334.848	320.545	0.00478859	0.00675194	0.00144723	0.00119869
758.321																									353.776	37.0604	36.6552	2.75124	640.154	1501.78	329.176	229.443	0.00457409	0.00632365	0.00142357	0.000795716
762.488																									353.804	36.0279	35.3536	1.138	609.077	1399.67	323.994	135.652	0.00433359	0.0058635	0.00140357	0.00038068
766.654																									353.841	34.9848	34.0406	-0.468259	574.473	1290.65	319.999	39.0139	0.00406805	0.0053758	0.00139063	-4.74891e-05
770.821																									353.887	33.9361	32.7213	-2.05696	536.554	1175.9	318.059	-60.8032	0.00377968	0.00486636	0.0013886	-0.000489627
774.988																									353.942	32.8868	31.4009	-3.61728	495.716	1056.91	319.067	-163.85	0.003472	0.0043423	0.00140122	-0.000945564
779.154																									354.004	31.8424	30.0849	-5.13811	452.525	935.448	323.847	-269.999	0.00314973	0.00381175	0.00143149	-0.00141371
783.321																									354.074	30.8083	28.7784	-6.60845	407.699	813.48	332.956	-378.65	0.00281852	0.00328352	0.00148066	-0.00188873
787.487																									354.15	29.7903	27.4866	-8.01759	362.069	693.083	346.409	-487.95	0.0024847	0.00276675	0.00154721	-0.00236143
791.654																									354.232	28.7939	26.2142	-9.35545	316.529	576.374	363.492	-595.536	0.00215484	0.00227062	0.00162587	-0.00281636
795.821																									354.319	27.8248	24.9656	-10.6126	271.98	465.443	382.497	-696.683	0.00183533	0.00180398	0.00170737	-0.00323156
799.987																									354.412	26.8881	23.7446	-11.7807	229.269	362.27	400.889	-786.041	0.001532	0.00137507	0.0017794	-0.00358282
804.154																									354.508	25.989	22.5543	-12.8524	189.136	268.648	415.547	-857.847	0.00124974	0.000991077	0.00182775	-0.00384433
808.32																									354.608	25.1323	21.3974	-13.8218	152.181	186.083	423.073	-906.03	0.000992408	0.000657705	0.00183862	-0.00399265
812.487																									354.71	24.3222	20.2756	-14.6841	118.855	115.689	420.531	-925.901	0.000762798	0.000378754	0.00180195	-0.00401377
816.654																									354.816	23.5627	19.1903	-15.436	89.4727	58.0931	406.251	-915.72	0.000562799	0.0001557	0.00171411	-0.00390736
820.82																									354.923	22.8571	18.1419	-16.0756	64.2335	13.346	380.224	-877.078	0.000393492	-1.26035e-05	0.00157881	-0.00368695
824.987																									355.031	22.2081	17.1304	-16.602	43.2331	-19.1288	344.176	-814.591	0.000255143	-0.000130016	0.00140702	-0.00337887
829.153																									355.142	21.6179	16.1553	-17.016	26.449	-40.526	301.398	-735.721	0.000147047	-0.000202868	0.00121471	-0.00301796
833.32																									355.253	21.0881	15.2156	-17.3191	13.711	-52.555	255.939	-648.997	6.73299e-05	-0.000239284	0.00101923	-0.00264106
837.487																									355.365	20.6197	14.3101	-17.5142	4.67753	-57.2346	211.711	-562.79
841.653
845.82
849.986
854.153
858.32
862.486
866.653
870.819
874.986
879.153
883.319
887.486
891.652
895.819
899.986
904.152
908.319
912.485
916.652
920.819
924.985
929.152
933.318
937.485
941.652
945.818
949.985
954.151
958.318
962.485
966.651
970.818
974.984
979.151
983.318
987.484
991.651
995.817
999.984
1004.15
[truncated: 359 more columns]
